# Supplementary material for: Modifications of Epitaxial Graphene on SiC for the Electrochemical Detection and Identification of Heavy Metal Salts in Seawater
Source: Sensors (Basel). 2022 Jul 19;22(14):5367. doi: 10.3390/s22145367 (PMC9315748; doi:10.3390/s22145367)
Supplement: Supplementary file 1 [file sensors-22-05367-s001.zip]

Archive with 1 entries (1 files):
- sensors-1809803-supplementary.pdf
